# Supplementary material for: Does Chronological Age Adequately Stratify Perioperative Risk? A Prospective Multicenter Cohort Study Using Frailty and Handgrip Strength
Source: J Clin Med. 2026 May 28;15(11):4187. doi: 10.3390/jcm15114187 (PMC13258233; doi:10.3390/jcm15114187)
Supplement: Supplementary file 1 [file jcm-15-04187-s001.zip]

Archive with 1 entries (1 files):
- jcm-4324522-supplementary.pdf
